# Supplementary material for: Multidisciplinary Care of Patients with Facial Palsy: Treatment of 1220 Patients in a German Facial Nerve Center
Source: J Clin Med. 2022 Jan 14;11(2):427. doi: 10.3390/jcm11020427 (PMC8778429; doi:10.3390/jcm11020427)
Supplement: Supplementary file 1 [file jcm-11-00427-s001.zip]

Archive with 1 entries (1 files):
- jcm-1509047 supplementary.pdf
